# Supplementary material for: Perceptions about the Management of Patients with DM2 and COVID-19 in the Hospital Care Setting
Source: J Clin Med. 2022 Aug 2;11(15):4507. doi: 10.3390/jcm11154507 (PMC9369585; doi:10.3390/jcm11154507)
Supplement: Supplementary file 1 [file jcm-11-04507-s001.zip]

Archive with 1 entries (1 files):
- jcm-1816269-supplementary.pdf
